# Supplementary material for: Inverse Ni/CeCrOx Catalysts for Enhanced Low-Temperature CO2 Methanation
Source: Int J Mol Sci. 2026 Mar 31;27(7):3193. doi: 10.3390/ijms27073193 (PMC13072776; doi:10.3390/ijms27073193)
Supplement: Supplementary file 1 [file ijms-27-03193-s001.zip]

Archive with 1 entries (1 files):
- ijms-4225494-supplementary.pdf
